# Supplementary material for: A PCR-Based Survey of Methane-Cycling Archaea in Methane-Soaked Subsurface Sediments of Guaymas Basin, Gulf of California
Source: Microorganisms. 2023 Dec 10;11(12):2956. doi: 10.3390/microorganisms11122956 (PMC10745291; doi:10.3390/microorganisms11122956)
Supplement: Supplementary file 1 [file microorganisms-11-02956-s001.zip]

Archive with 3 entries (3 files):
- Supplementary Data File 1-Methanogen sequences copy.docx
- Supplementary Data File 2-ANME1 Sequences copy.docx
- Supplementary Material (Figure and Table).docx
